# Supplementary material for: Mutual Influence of Some Flavonoids and Classical Nonionic Surfactants on Their Adsorption and Volumetric Properties at Different Temperatures
Source: Molecules. 2022 Apr 29;27(9):2842. doi: 10.3390/molecules27092842 (PMC9099528; doi:10.3390/molecules27092842)
Supplement: Supplementary file 1 [file molecules-27-02842-s001.zip]

Archive with 1 entries (1 files):
- molecules-1702348-supplementary.pdf
